# Supplementary material for: In the eye of the beholder: Decision-making of lawyers in cases of sexual harassment
Source: PLoS One. 2022 Aug 11;17(8):e0272606. doi: 10.1371/journal.pone.0272606 (PMC9371357; doi:10.1371/journal.pone.0272606)
Supplement: S1 File — (XLSX) [file pone.0272606.s001.xlsx]

## Sheet: Data to journal30.1.22
no	grp	perp	vict	Age	Country	gend	famst	chi_yn	Religios	Education	profession	years_of_employment	q1	q2	q3	q4	q5	q6	q7	q8	q9	q10	q11	c1	c2	c3	c4	c5	c6	c7	c8	c9	c10	c11	c12	c13	c14	c15	c16	c17	c18	c19	c20	c21	c22	c23	c24	J1	J2
1	1	2	2	56	1	1	1	1	2	2	1	26	5	4	2	2	1	1	1	1	1	5	5	4	1	3	4	2	2	3	2	3	3	3	3	2	3	3	2	3	2	2	3	2	4	2	2	1	6
2	1	2	2	35	1	2	2	2	1	2	1	10	4	4	4	4	4	4	1	3	2	4	5	4	4	5	2	3	4	1	4	4	5	1	1	1	4	4	4	1	1	1	1	4	4	1	1	5	2
3	1	2	2	50	1	2	1	1	2	2	1	20	3	2	2	2	1	1	2	4	1	2	3	3	4	5	3	3	3	2	5	4	4	4	3	3	4	4	4	1	1	4	1	5	4	1	1	1	3
4	1	2	2	55	1	2	1	1	1	2	1	10	4	5	3	4	4	4	3	4	4	5	5	4	3	5	3	2	3	1	4	3	4	2	3	2	5	3	5	2	4	2	1	5	4	2	4	5	5
5	1	2	2	52	1	2	1	1	2	2	1	15	5	5	4	3	3	3	4	5	5	5	5	5	1	4	3	3	1	3	4	3	3	4	2	1	3	1	4	3	1	5	2	5	1	1	2	5	1
6	1	2	2	64	1	1	1	1	1	2	1	25	4	5	4	3	4	2	2	2	1	4	5	4	2	3	3	4	4	3	4	3	4	4	2	2	2	4	2	4	2	3	3	2	4	2	2	4	3
7	1	2	2	45	1	2	1	2	2	2	1	10	1	1	1	1	1	1	3	5	4	1	1	5	5	5	5	5	4	3	5	5	5	5	5	5	1	5	1	2	1	1	1	1	1	1	1	1	1
8	1	2	2	35	1	2	1	1	2	2	1	5	5	4	4	3	4	4	1	1	1	5	5	3	3	4	4	4	3	4	4	4	4	3	3	4	4	3	3	1	1	4	3	4	4	3	4	1	4
9	1	2	2	54	1	1	1	1	3	2	1	20	5	3	2	1	2	1	3	3	3	3	3	4	4	4	4	3	2	4	4	4	3	2	3	4	3	3	3	3	3	4	3	4	4	3	4	5	4
10	1	2	2	30	1	1	2	2	2	2	1	4	4	4	4	3	2	5	2	5	3	4	5	4	3	5	2	2	1	1	4	4	5	4	1	4	4	1	3	2	2	3	5	5	1	1	1	4	2
11	1	2	2	33	1	2	1	2	1	2	1	8	5	5	5	5	3	3	1	2	1	5	5	5	1	5	3	1	4	1	3	4	4	2	3	1	3	1	4	1	1	5	1	4	5	1	1	1	1
12	1	2	2	50	1	1	1	1	2	2	1	2	2	1	1	1	3	4	2	3	3	5	1	4	2	2	3	2	3	3	4	4	3	3	2	2	4	4	2	3	2	4	3	4	4	2	2	1	5
13	1	2	2	27	1	1	2	2	2	2	1	2	5	5	5	5	5	4	2	2	1	4	5	4	3	4	2	2	3	2	4	4	5	2	2	1	3	4	4	2	2	4	2	4	3	3	3	6	2
14	1	2	2	45	1	1	2	2	1	2	1	15	5	5	5	4	2	2	1	1	1	5	5	5	1	3	3	1	4	3	4	4	3	3	3	1	3	4	3	4	1	5	3	3	5	1	1	1	5
15	1	2	2	49	1	2	1	1	1	2	1	15	5	5	5	4	2	2	2	2	1	4	5	3	2	3	2	1	3	2	3	4	3	2	3	2	3	4	3	4	2	4	3	3	4	3	2	1	1
16	1	2	2	33	1	1	1	1	1	2	1	3	5	5	4	3	3	1	1	1	1	4	5	3	2	2	4	3	3	2	3	2	3	4	3	4	3	3	4	2	2	4	3	2	4	4	4	3	2
17	1	2	2	55	4	2	1	1	1	2	1	24	5	3	3	3	4	3	1	1	1	3	5	5	1	4	1	1	5	1	3	4	4	1	1	1	3	4	2	2	1	5	2	3	5	1	1	6	1
18	1	2	2	40	1	2	3	1	2	2	1	15	5	5	5	5	3	3	1	2	1	5	5	5	1	4	4	1	4	1	4	5	4	1	1	1	4	4	4	1	1	4	1	4	4	1	1	1	1
19	1	2	2	44	1	2	1	1	1	2	1	19	5	5	5	4	4	4	1	1	1	5	5	4	2	4	2	2	5	2	4	3	4	4	2	2	4	4	4	2	1	3	4	5	5	2	2	4	4
20	1	2	2	37	1	2	3	1	1	2	1	11	4	3	2	1	1	2	1	1	1	5	5	1	1	5	1	1	5	1	5	5	5	1	1	1	5	5	5	3	1	5	1	5	5	1	1	1	4
21	1	2	2	45	1	1	1	1	1	2	1	15	5	5	5	5	4	5	1	1	1	5	5	5	3	4	4	1	4	2	4	4	4	1	1	1	4	4	4	1	1	4	1	4	1	4	4	3	4
22	1	2	2	33	1	2	1	1	1	2	1	3	5	5	4	3	3	1	1	1	1	4	5	3	2	2	4	3	3	2	3	2	3	4	3	4	3	3	4	2	2	4	3	2	4	2	2	3	2
23	1	2	2	31	1	1	2	2	1	2	1	4	5	5	5	5	4	3	1	2	1	5	5	4	3	5	2	1	5	1	5	5	5	1	1	1	5	5	5	1	1	5	1	5	5	2	1	4	5
24	1	2	2	54	5	1	3	1	1	2	1	23	5	5	5	3	3	3	1	3	1	5	5	4	1	2	3	2	2	1	2	4	4	5	3	1	4	5	3	4	1	5	2	4	5	1	1	1	2
25	1	2	2	60	3	1	1	1	2	2	1	30	5	5	5	5	5	5	1	2	1	5	5	5	4	3	4	1	3	3	2	4	3	2	3	1	5	4	2	3	5	3	2	5	5	3	1	4	3
26	1	2	2	55	1	2	1	1	3	2	1	25	5	5	5	5	1	1	1	1	2	5	5	5	2	4	1	1	4	2	4	4	4	2	2	1	4	4	4	1	1	4	1	4	4	1	1	1	3
27	1	2	2	50	1	1	1	1	2	2	1	15	5	5	5	5	4	2	2	2	1	4	5	1	1	4	3	2	1	3	3	1	2	2	3	2	2	1	2	2	3	4	2	3	3	3	3	3	6
28	1	2	2	53	1	1	1	1	1	2	1	20	5	5	5	4	4	3	5	3	4	4	5	1	1	2	2	3	3	4	3	5	1	2	2	2	3	3	4	2	3	5	1	3	2	4	2	5	4
29	1	2	2	29	1	2	2	2	2	2	1	2	4	4	5	4	4	5	4	5	4	5	5	3	4	4	3	4	3	4	3	4	4	3	2	3	5	5	5	5	3	5	5	4	4	4	1	1	1
30	1	2	2	40	1	2	1	1	2	2	1	12	4	3	4	3	4	3	3	2	3	3	3	3	4	2	3	4	5	4	5	5	5	5	4	3	5	3	3	2	2	3	1	3	3	2	5	6	6
31	1	2	2	53	1	1	1	1	1	2	1	25	5	5	3	3	5	2	1	1	1	5	5	4	1	4	1	1	4	1	4	4	4	4	2	1	3	2	3	4	3	2	3	3	5	5	5	3	3
32	1	2	2	42	1	1	1	1	1	2	1	12	5	5	3	3	5	2	1	1	1	5	5	4	1	4	1	4	1	1	4	4	4	4	2	1	3	2	3	3	2	3	3	3	5	5	5	3	3
33	1	2	2	31	1	2	2	2	1	2	1	6	5	5	5	5	5	5	1	1	1	5	5	5	2	4	3	2	4	1	4	5	4	2	1	1	4	5	5	1	1	5	1	4	5	1	1	3	3
34	1	2	2	50	1	2	1	1	1	2	1	10	5	5	5	5	5	5	1	2	1	5	5	5	4	3	4	1	3	3	2	4	3	2	3	1	5	4	2	2	3	5	3	5	5	3	1	4	3
35	1	2	2	38	1	2	1	1	1	2	1	10	5	5	5	4	3	1	1	1	1	3	5	5	1	4	1	1	5	1	3	4	4	1	1	1	3	4	2	2	1	5	2	3	5	1	1	6	1
36	1	2	2	68	1	2	3	1	2	2	1	35	5	5	3	2	2	2	1	1	1	4	5	4	2	3	3	3	2	3	3	2	3	3	3	3	4	4	3	3	4	3	3	4	4	3	3	6	2
37	1	2	2	50	1	2	1	1	1	2	1	20	5	5	3	4	4	4	1	2	1	5	5	5	2	4	4	1	2	2	3	4	4	1	2	2	4	3	5	3	1	4	3	5	4	2	2	1	5
38	1	2	2	32	1	2	2	2	1	2	1	8	5	5	5	4	4	3	1	3	1	5	5	3	1	5	1	1	3	1	5	3	5	1	1	2	5	3	5	1	1	4	1	4	2	2	3	2	2
39	1	2	2	38	1	2	1	1	1	2	1	12	5	5	5	5	3	3	1	2	1	5	5	5	1	4	4	1	4	1	4	5	4	1	1	1	4	4	4	1	1	4	1	4	4	1	1	1	1
40	1	2	2	52	3	1	3	1	1	2	1	12	5	5	4	3	4	4	1	1	2	5	5	4	2	4	2	2	4	1	4	3	4	1	1	1	4	4	4	1	1	4	1	4	5	1	1	4	1
41	1	2	2	40	1	1	1	1	1	2	1	10	5	5	4	4	5	4	1	3	1	4	5	5	1	4	3	1	3	2	4	4	3	3	2	1	2	4	4	4	2	4	2	4	5	2	2	3	2
42	1	2	2	30	1	2	1	1	1	2	1	6	4	5	5	5	5	5	2	1	2	5	5	4	2	4	3	2	3	1	4	3	4	1	1	2	4	4	5	2	3	4	1	5	4	2	2	1	2
43	1	2	2	30	1	2	3	1	2	2	1	3	5	5	4	4	3	3	2	2	2	5	5	1	1	5	1	5	3	1	5	1	5	1	1	5	5	1	5	1	1	4	1	5	4	3	1	1	6
44	1	2	2	45	1	2	1	1	2	2	1	15	4	4	4	4	2	2	2	2	1	5	5	1	3	3	2	2	2	3	3	2	2	2	3	4	3	1	3	3	4	4	3	3	2	4	4	1	6
45	1	2	2	45	1	1	1	1	1	2	1	20	5	5	5	5	4	5	1	1	1	5	5	5	3	4	4	1	4	2	4	4	4	1	1	1	4	4	4	1	1	4	1	4	4	1	1	3	4
46	1	2	2	33	1	2	1	1	1	2	1	5	4	4	2	2	5	2	3	4	3	5	5	4	2	5	2	3	2	1	4	4	5	2	1	2	5	2	5	2	2	3	1	1	3	3	2	1	1
47	1	1	1	41	1	1	1	1	3	2	1	15	5	2	2	2	2	1	1	1	2	2	2	5	1	5	4	2	1	1	5	2	5	4	1	1	5	3	5	2	1	3	1	4	5	1	1	7	1
48	1	1	1	38	1	2	2	2	1	2	1	10	5	3	3	3	2	2	1	2	2	2	5	5	1	3	3	1	3	4	3	5	2	4	4	1	2	5	4	3	1	5	3	4	5	1	1	3	3
49	1	1	1	32	1	1	2	2	1	2	1	6	3	2	1	1	2	1	2	4	1	2	3	5	3	3	4	1	4	2	3	4	3	2	2	2	3	4	4	3	2	4	2	3	5	2	2	2	5
50	1	1	1	45	1	2	1	1	1	2	1	15	5	5	5	5	4	4	1	3	2	5	5	1	1	4	3	1	4	4	4	1	4	2	2	2	4	4	3	2	2	4	2	4	4	2	2	3	2
51	1	1	1	38	1	2	1	1	1	2	1	5	5	5	5	5	5	4	1	1	1	5	5	2	5	5	1	5	1	1	5	4	5	1	1	5	5	3	5	1	1	5	1	5	5	3	1	5	1
52	1	1	1	53	1	2	1	1	4	2	1	25	4	4	4	4	2	2	1	1	1	3	4	5	2	3	1	1	5	2	4	4	4	3	2	2	4	4	4	3	2	4	2	4	4	2	2	6	2
53	1	1	1	55	1	2	2	2	1	2	1	2	5	4	3	3	3	3	2	5	2	3	5	1	1	4	3	1	1	3	4	1	4	2	3	1	3	1	4	3	1	3	2	3	3	3	3	4	4
54	1	1	1	31	1	2	2	2	2	2	1	1	4	3	2	2	4	4	1	1	1	5	4	5	4	5	1	1	5	4	5	4	5	1	1	1	5	5	5	2	1	5	1	2	4	4	1	3	2
55	1	1	1	63	1	1	1	1	1	2	1	37	5	2	2	2	1	1	1	2	1	4	5	5	2	4	3	2	4	3	4	5	5	2	2	2	4	4	4	2	2	4	2	5	4	1	1	1	3
56	1	1	1	56	1	2	1	1	3	2	1	30	5	5	5	4	4	3	1	1	1	5	5	5	3	2	5	1	2	2	3	4	4	3	2	1	3	4	3	3	1	2	1	4	5	1	1	4	6
57	1	1	1	42	1	1	2	1	1	2	1	17	5	5	4	5	3	3	2	2	1	3	4	4	3	3	3	2	2	4	4	3	3	2	1	2	3	2	4	3	3	3	2	4	2	2	2	5	5
58	1	1	1	30	1	2	2	2	1	2	1	6	4	4	4	4	3	4	2	2	1	4	5	5	2	4	3	1	2	2	4	3	4	3	2	1	4	2	4	3	2	2	2	4	3	2	1	6	5
59	1	1	1	44	1	2	2	2	1	2	1	16	5	5	4	4	4	3	1	3	1	4	4	3	2	4	4	3	3	2	4	4	3	3	2	3	3	3	3	2	2	2	4	3	3	2	4	5	5
60	1	1	1	34	1	1	1	2	2	2	1	10	5	4	3	3	3	3	1	1	2	3	4	4	1	4	3	2	3	3	3	3	4	3	2	2	4	3	4	2	2	4	2	4	4	2	2	3	4
61	1	1	1	54	1	2	1	1	3	2	1	17	5	5	4	5	4	4	1	3	1	4	5	5	1	4	3	2	4	2	4	5	4	2	1	1	4	4	5	2	1	4	1	5	4	1	1	4	6
62	1	1	1	56	1	1	1	1	1	2	1	26	5	4	3	5	4	4	1	1	1	5	5	4	1	2	4	1	2	2	3	4	4	2	2	1	4	4	4	2	1	3	2	2	5	1	2	6	3
63	1	1	1	46	1	2	1	1	1	2	1	12	5	4	4	4	3	3	1	1	1	4	4	4	2	3	3	2	3	2	4	4	3	3	2	2	3	3	4	1	3	4	2	4	3	2	4	3	6
64	1	1	1	39	1	1	1	2	2	2	1	11	5	3	3	3	2	2	1	2	2	1	3	5	1	2	5	1	1	1	1	5	2	4	3	1	1	3	3	4	2	2	3	2	4	1	3	3	5
65	1	1	1	55	1	1	1	1	1	2	1	17	5	2	2	2	2	1	1	1	1	3	4	5	3	4	2	1	3	1	3	4	3	2	2	1	3	4	4	3	1	4	2	4	4	1	1	4	6
66	1	1	1	42	1	2	1	1	1	2	1	12	5	4	3	3	2	2	1	1	1	3	4	4	3	4	4	1	3	3	2	4	4	2	2	1	2	3	2	4	2	5	1	4	4	1	1	2	5
67	1	1	1	35	1	2	2	2	1	2	1	14	4	3	3	3	2	2	1	1	1	2	4	4	2	3	4	2	2	2	3	4	4	3	3	2	3	3	4	3	2	4	2	3	4	2	2	3	5
68	1	1	1	32	1	2	1	1	2	2	1	6	5	5	4	4	4	3	1	1	1	4	5	4	4	3	3	2	3	3	3	4	4	4	2	2	2	3	3	4	2	3	2	3	4	2	2	4	6
69	1	1	1	26	1	2	2	2	3	2	1	2	4	3	2	1	1	2	1	3	1	2	4	4	2	4	3	2	3	2	3	4	4	2	1	2	4	4	5	2	1	4	1	5	4	1	1	5	2
70	1	1	1	36	1	1	1	2	1	2	1	11	3	3	2	1	4	2	2	3	1	3	4	2	3	4	2	3	2	1	3	3	2	3	1	1	3	1	4	2	4	4	3	5	2	3	2	3	2
71	1	1	1	33	1	2	1	1	3	2	1	7	4	3	1	1	3	2	2	4	2	1	3	5	1	4	4	1	3	2	3	4	3	3	2	1	3	4	4	3	2	5	2	4	4	1	2	4	2
72	1	1	1	28	1	2	2	2	2	2	1	5	4	2	1	1	2	2	1	1	1	2	4	4	2	3	3	4	1	3	3	1	3	4	1	3	2	3	4	3	1	1	3	1	3	2	2	5	3
73	1	1	1	29	1	2	2	2	3	2	1	3	5	5	5	5	4	4	1	3	1	5	5	4	2	3	2	5	4	2	5	4	5	1	1	2	5	5	5	2	2	5	1	5	5	4	2	6	2
74	1	1	1	47	5	1	2	2	1	2	1	20	5	5	5	3	3	1	1	1	1	4	5	3	2	2	4	2	2	3	2	3	3	4	3	4	3	3	4	2	2	4	2	3	4	4	4	3	1
75	1	1	1	38	1	1	1	2	1	2	1	10	5	4	2	2	2	2	1	1	1	2	5	5	2	3	2	1	5	2	4	5	3	2	3	1	4	5	3	4	1	3	2	5	5	1	1	5	1
76	1	1	1	51	1	2	1	1	1	2	1	17	5	5	5	3	3	3	3	1	3	5	5	4	1	2	3	2	2	1	2	4	4	5	3	1	4	5	3	4	1	5	2	4	5	1	1	1	2
77	1	1	1	39	1	1	1	1	2	2	1	9	5	4	5	5	4	2	1	2	1	5	5	4	1	2	1	2	4	4	5	5	2	2	2	3	4	4	2	2	1	3	4	2	5	5	3	6	6
78	1	1	1	37	1	1	1	1	3	2	1	10	5	5	4	4	4	2	1	2	1	4	5	4	3	1	2	2	5	3	2	5	2	2	3	1	2	5	2	1	2	5	3	2	5	5	1	4	6
79	1	1	1	44	1	1	1	1	2	2	1	16	5	5	4	5	5	2	2	1	2	5	4	5	2	2	1	1	5	3	1	4	5	5	3	2	4	3	4	3	3	4	2	2	2	3	4	7	7
80	1	1	1	50	1	1	3	1	1	2	1	24	5	5	4	5	4	1	1	2	1	4	4	5	4	2	2	2	1	1	4	4	4	4	3	2	3	2	3	4	3	3	4	2	2	4	3	3	3
81	1	1	1	38	1	2	1	1	1	2	1	8	4	4	4	2	2	3	3	3	2	4	4	3	3	5	3	4	3	3	2	5	2	4	1	4	2	3	3	2	1	4	5	5	5	4	1	5	5
82	1	1	1	57	1	1	3	2	2	2	1	20	4	4	5	3	3	4	2	3	4	2	3	4	4	3	2	3	3	2	4	3	2	3	4	3	2	4	3	4	2	3	3	4	3	3	5	6	6
83	1	1	1	32	1	2	2	2	1	2	1	5	4	5	5	4	5	4	2	2	3	4	5	5	4	4	3	2	2	3	4	3	4	4	3	3	4	3	4	2	3	3	4	5	4	5	5	6	6
84	1	1	1	39	1	1	1	1	2	2	1	10	5	5	5	5	5	5	1	1	1	5	5	5	2	4	3	2	4	1	4	5	4	2	1	1	4	5	5	1	1	5	1	4	5	1	1	3	3
85	1	1	1	28	1	2	1	2	2	2	1	2	5	5	5	5	3	3	1	5	3	5	5	5	1	5	1	1	4	1	5	4	5	1	1	1	5	4	4	1	1	5	1	5	5	1	1	1	6
86	1	1	1	35	1	2	1	1	1	2	1	6	4	2	1	1	1	1	4	4	2	3	2	5	1	3	3	1	5	3	3	4	3	3	3	1	3	5	3	2	1	5	2	3	5	1	1	3	4
87	1	1	1	60	1	1	1	1	1	2	1	10	5	5	4	5	3	3	2	2	2	3	5	5	1	4	3	3	3	2	4	4	3	2	1	4	3	5	3	3	1	4	2	3	4	1	1	4	3
88	1	1	1	48	1	2	3	1	3	2	1	11	5	4	4	4	2	2	1	2	2	2	4	4	2	4	2	1	3	1	4	5	4	2	1	1	4	3	4	1	1	4	1	4	4	1	1	5	2
89	1	1	1	39	1	2	1	2	2	2	1	10	5	4	4	4	3	2	1	2	1	2	5	4	2	4	2	3	4	2	4	4	4	2	1	2	4	4	2	2	2	4	2	4	4	1	1	1	5
90	1	1	1	52	1	1	1	1	1	2	1	20	5	5	5	4	3	1	1	1	1	4	5	5	1	4	2	1	5	1	4	4	4	1	1	1	5	5	4	1	1	4	1	4	5	1	1	2	4
91	1	1	1	42	1	1	1	1	1	2	1	9	5	4	4	3	2	2	1	2	2	2	3	4	1	2	4	1	4	3	1	5	2	4	3	1	2	4	2	4	1	2	4	2	4	1	1	5	4
101	2	1	1	25	1	1	2	2	1	2	1	#NULL!	3	2	2	1	1	2	1	2	1	3	3	5	4	4	2	1	3	1	4	5	5	1	2	1	5	5	5	1	1	4	1	3	5	1	1	3	5
102	2	1	1	27	1	1	2	2	1	#NULL!	#NULL!	#NULL!	3	3	1	1	2	2	1	5	2	5	3	5	1	4	3	1	4	1	3	5	4	2	2	1	4	4	4	1	1	4	1	4	5	1	1	5	1
103	2	1	1	29	1	1	2	2	1	#NULL!	#NULL!	#NULL!	4	4	1	1	2	1	1	5	1	2	4	4	2	5	3	2	3	1	4	2	4	2	2	1	2	4	4	2	1	4	2	3	5	2	2	4	4
104	2	1	1	26	1	1	2	2	2	#NULL!	#NULL!	#NULL!	5	4	3	2	1	1	1	4	1	3	4	5	2	4	5	2	3	4	2	3	4	3	2	2	4	5	4	3	1	5	3	4	5	2	1	4	1
105	2	1	1	26	1	1	2	2	1	#NULL!	#NULL!	#NULL!	5	5	2	2	1	1	1	2	1	2	5	4	2	3	4	2	4	2	2	4	4	4	2	1	2	4	4	2	1	4	1	4	4	1	1	4	2
106	2	1	1	29	1	1	1	2	1	#NULL!	#NULL!	#NULL!	5	5	3	3	2	2	1	2	4	2	5	4	3	3	3	2	3	3	3	4	3	2	2	2	2	3	2	3	2	4	2	3	3	2	2	2	4
107	2	1	1	24	1	1	2	2	3	#NULL!	#NULL!	#NULL!	4	4	3	3	2	1	2	3	3	1	3	5	2	4	4	1	4	2	2	4	3	3	3	1	3	4	3	3	1	4	1	5	5	1	1	3	3
108	2	1	1	25	1	1	2	2	3	#NULL!	#NULL!	#NULL!	5	4	2	2	4	1	1	3	1	1	4	4	4	4	3	2	3	3	3	4	4	4	3	4	3	4	4	3	3	4	3	4	4	3	3	5	6
109	2	1	1	24	1	1	2	2	3	#NULL!	#NULL!	#NULL!	5	5	3	3	3	2	1	3	2	4	5	4	3	4	4	1	4	2	4	3	4	5	3	3	5	4	5	3	1	4	1	5	5	4	1	6	7
110	2	1	1	23	1	1	2	2	1	#NULL!	#NULL!	#NULL!	5	5	5	5	2	3	1	1	1	2	5	5	1	5	3	2	3	1	3	4	4	2	2	2	4	5	4	2	2	4	2	4	4	2	2	4	2
111	2	1	1	24	1	1	2	2	3	#NULL!	#NULL!	#NULL!	5	4	2	1	2	1	1	1	4	4	5	5	2	5	2	2	4	2	4	4	5	1	2	2	5	4	5	2	4	5	2	5	5	2	2	3	1
112	2	1	1	25	1	1	2	2	1	#NULL!	#NULL!	#NULL!	3	3	2	2	2	3	1	5	4	1	2	2	3	3	3	2	4	5	1	4	2	3	3	3	3	5	5	5	1	5	3	2	5	2	4	4	1
113	2	1	1	25	2	1	1	2	1	#NULL!	#NULL!	#NULL!	3	1	1	1	2	1	1	3	1	2	3	4	2	4	1	1	3	2	1	2	3	3	1	1	4	5	4	4	1	5	1	4	5	1	1	3	7
114	2	1	1	25	1	1	2	2	3	#NULL!	#NULL!	#NULL!	4	5	1	2	1	1	2	1	2	2	3	5	2	4	2	3	5	3	4	4	3	3	3	2	1	4	3	3	2	4	3	3	3	3	3	3	4
115	2	1	1	25	1	1	2	2	1	#NULL!	#NULL!	#NULL!	5	4	3	2	3	2	1	2	2	2	5	4	2	3	2	3	4	2	3	4	4	2	3	3	3	5	3	3	2	4	3	3	4	2	1	5	2
116	2	1	1	28	1	1	1	2	3	#NULL!	#NULL!	#NULL!	5	3	3	3	1	1	3	4	3	1	2	5	1	4	3	1	4	3	2	4	4	3	2	2	4	4	4	3	1	4	2	4	5	2	1	3	4
117	2	1	1	24	1	1	2	2	1	#NULL!	#NULL!	#NULL!	5	4	3	4	2	2	2	5	3	3	5	3	4	4	4	3	4	2	3	3	4	2	2	3	4	4	4	2	2	4	3	4	4	2	2	4	1
118	2	1	1	20	1	1	2	2	1	#NULL!	#NULL!	#NULL!	5	1	1	1	1	1	3	4	3	1	2	3	3	5	3	3	2	3	3	4	4	4	2	3	3	2	4	1	3	3	1	4	3	2	2	3	2
119	2	1	1	27	1	1	2	2	2	#NULL!	#NULL!	#NULL!	1	1	5	1	3	3	5	5	3	1	1	5	2	3	3	2	3	2	3	3	2	2	2	2	3	4	4	3	3	4	2	3	3	2	2	4	1
120	2	1	1	22	1	1	2	2	1	#NULL!	#NULL!	#NULL!	5	5	3	4	2	3	2	3	3	5	5	5	2	4	3	1	4	2	4	4	4	3	2	1	4	4	3	2	1	4	2	4	5	1	1	5	4
121	2	1	1	24	1	2	2	2	2	#NULL!	#NULL!	#NULL!	5	3	2	3	3	3	1	2	2	5	4	4	4	5	1	2	1	1	4	2	5	1	1	1	5	3	5	1	1	5	1	5	3	1	1	1	4
122	2	1	1	22	4	2	2	2	3	#NULL!	#NULL!	#NULL!	3	4	3	3	2	2	1	2	1	3	4	5	3	5	3	2	1	1	3	4	5	2	1	2	4	5	5	1	1	5	1	4	5	2	1	1	5
123	2	1	1	23	1	2	1	2	3	#NULL!	#NULL!	#NULL!	4	4	3	4	3	3	2	3	2	4	5	4	3	3	4	3	4	2	2	2	3	2	2	4	3	4	3	3	4	4	2	4	4	2	2	4	6
124	2	1	1	29	1	1	1	1	3	#NULL!	#NULL!	#NULL!	5	3	3	2	2	2	1	1	1	3	4	3	3	4	3	2	2	3	4	3	5	2	3	4	4	3	4	3	3	4	3	5	2	3	2	3	3
125	2	1	1	28	1	1	2	1	2	#NULL!	#NULL!	#NULL!	2	2	2	2	1	1	2	3	2	1	2	5	3	4	3	3	4	1	3	3	5	2	2	2	4	4	5	2	1	3	1	4	4	2	2	4	4
126	2	1	1	27	2	1	1	1	1	#NULL!	#NULL!	#NULL!	4	5	4	5	5	4	4	5	5	4	5	4	4	2	4	2	3	4	3	3	3	4	3	2	3	3	3	2	2	4	2	4	4	3	2	4	1
127	2	1	1	28	1	1	2	2	2	#NULL!	#NULL!	#NULL!	3	2	4	5	1	2	3	4	2	5	3	1	2	1	3	3	2	2	4	4	3	2	5	1	4	2	3	4	1	1	5	2	1	5	2	3	5
128	2	1	1	26	1	1	2	2	2	#NULL!	#NULL!	#NULL!	5	5	5	5	5	5	3	5	1	5	5	1	5	5	1	5	1	1	5	1	5	1	1	5	5	1	5	3	5	1	1	5	3	5	3	1	1
129	2	1	1	29	1	1	1	1	3	#NULL!	#NULL!	#NULL!	4	5	5	5	3	2	2	3	1	5	5	4	2	3	2	2	2	3	3	2	4	3	3	2	2	4	4	3	2	2	4	5	4	3	2	3	5
130	2	1	1	25	1	1	2	2	3	#NULL!	#NULL!	#NULL!	4	4	3	3	3	2	2	2	3	2	4	5	2	4	2	2	4	2	3	5	3	2	2	2	3	4	4	2	2	4	2	4	5	2	3	5	2
131	2	1	1	21	1	2	2	2	3	#NULL!	#NULL!	#NULL!	5	2	2	2	3	2	1	1	1	5	2	4	2	4	3	3	4	2	2	3	3	2	2	2	3	5	4	2	2	4	2	5	5	1	1	1	4
132	2	1	1	24	1	2	2	2	3	#NULL!	#NULL!	#NULL!	4	4	5	4	5	5	1	1	2	5	5	2	1	4	1	5	1	4	5	2	5	1	1	5	5	1	5	1	4	1	1	5	3	1	5	7	2
133	2	1	1	21	1	2	2	2	2	#NULL!	#NULL!	#NULL!	5	3	2	2	1	1	1	1	1	3	3	3	1	5	2	1	2	2	5	1	4	1	1	4	4	2	4	2	3	4	1	5	2	2	2	5	2
134	2	1	1	25	1	2	2	2	2	#NULL!	#NULL!	#NULL!	5	5	2	5	4	4	1	4	4	5	5	4	3	3	1	2	2	3	3	3	4	1	2	2	3	4	4	2	2	5	2	4	4	1	1	1	4
135	2	1	1	21	1	2	2	2	3	#NULL!	#NULL!	#NULL!	4	3	2	1	3	3	1	1	1	2	4	4	1	4	1	1	4	5	5	3	2	1	1	2	5	4	5	1	2	3	1	5	3	5	3	4	3
136	2	1	1	20	1	2	2	2	3	#NULL!	#NULL!	#NULL!	5	5	4	4	5	5	2	3	3	5	5	3	2	1	3	4	3	2	4	3	5	2	3	4	2	2	4	2	5	4	2	4	4	3	4	2	3
137	2	1	1	24	1	2	1	2	3	#NULL!	#NULL!	#NULL!	4	4	3	4	3	3	2	2	2	3	3	3	2	4	2	3	4	1	4	3	4	2	2	4	2	3	4	2	3	4	2	4	4	2	2	2	2
138	2	1	1	23	1	2	2	2	3	#NULL!	#NULL!	#NULL!	4	3	3	2	3	4	2	2	2	3	4	4	2	4	3	3	2	2	4	4	3	2	2	2	4	3	4	2	3	4	1	4	3	2	2	2	3
139	2	1	1	23	1	2	2	2	2	#NULL!	#NULL!	#NULL!	5	3	2	1	1	1	1	2	1	2	3	3	1	4	3	3	3	3	4	3	4	3	2	2	5	5	4	2	1	5	1	4	4	2	1	1	2
140	2	1	1	22	1	2	2	2	3	#NULL!	#NULL!	#NULL!	3	2	1	2	3	1	1	1	3	2	4	2	4	5	1	1	1	1	4	1	4	1	1	4	5	1	5	1	3	3	1	5	1	4	3	3	2
141	2	1	1	22	1	2	2	2	3	#NULL!	#NULL!	#NULL!	5	5	3	3	1	1	1	2	2	2	5	4	3	2	4	2	4	4	4	4	5	4	2	2	4	3	5	3	2	4	1	5	4	2	1	1	3
142	2	1	1	23	1	2	1	2	4	#NULL!	#NULL!	#NULL!	5	5	2	3	3	1	5	4	1	1	5	5	1	5	2	3	2	2	2	3	4	3	3	3	3	4	4	4	2	5	4	3	3	3	3	3	5
143	2	1	1	22	1	2	2	2	1	#NULL!	#NULL!	#NULL!	5	5	5	5	5	5	1	1	1	5	5	5	1	5	1	1	4	1	5	5	5	1	1	1	5	4	5	1	1	5	1	5	5	1	1	1	3
144	2	1	1	24	1	2	1	2	3	#NULL!	#NULL!	#NULL!	5	5	1	1	4	3	1	5	1	5	5	2	3	3	5	3	5	1	4	5	5	5	1	5	5	5	5	1	2	2	1	1	2	1	1	4	1
145	2	1	1	21	1	2	2	2	3	#NULL!	#NULL!	#NULL!	2	3	2	2	3	3	1	2	1	4	4	3	5	4	2	4	2	2	5	3	5	1	1	3	1	1	5	1	5	4	1	5	3	5	5	7	2
146	2	1	1	23	1	2	2	2	3	#NULL!	#NULL!	#NULL!	5	5	5	4	3	3	2	2	2	5	5	4	3	4	2	2	2	2	4	4	1	2	1	1	4	5	4	2	2	4	2	4	5	5	1	2	5
147	2	1	1	22	1	2	2	2	2	#NULL!	#NULL!	#NULL!	5	5	3	4	4	4	1	2	2	4	4	4	3	4	4	2	5	2	3	3	4	3	2	3	4	4	4	2	2	4	2	4	5	3	1	3	2
148	2	1	1	22	1	2	2	2	1	#NULL!	#NULL!	#NULL!	5	4	3	3	3	3	1	1	2	4	4	5	2	3	4	4	4	3	3	4	4	3	3	1	4	5	3	2	4	4	2	3	3	3	2	3	3
149	2	1	1	20	1	2	2	2	2	#NULL!	#NULL!	#NULL!	4	4	3	4	2	3	1	2	2	4	5	4	2	3	2	2	3	2	2	4	2	2	1	1	4	5	3	2	1	4	2	3	5	2	1	2	3
150	2	1	1	25	1	1	2	2	2	#NULL!	#NULL!	#NULL!	1	4	3	1	2	3	4	1	3	4	2	1	3	2	3	5	4	4	2	3	1	3	2	2	2	4	3	2	1	2	4	2	2	1	2	1	2
151	2	1	1	23	1	2	2	2	3	#NULL!	#NULL!	#NULL!	5	4	2	2	3	2	1	5	3	2	4	4	5	5	3	1	1	3	4	4	4	2	2	2	4	3	4	2	2	3	2	2	2	3	5	3	5
152	2	1	1	23	1	2	2	2	1	#NULL!	#NULL!	#NULL!	3	3	2	3	4	4	2	2	1	4	4	4	4	4	3	3	3	3	4	4	4	3	3	2	4	3	4	3	3	3	2	4	3	3	3	3	3
153	2	1	1	25	1	1	2	2	1	#NULL!	#NULL!	#NULL!	5	5	5	4	3	4	1	3	5	4	5	4	3	3	5	3	4	4	4	3	4	2	3	2	4	4	4	2	2	5	1	4	4	2	2	3	2
154	2	1	1	30	1	1	2	2	3	#NULL!	#NULL!	#NULL!	3	3	2	2	3	2	2	4	3	3	3	2	3	4	3	2	1	1	5	2	4	1	2	4	4	3	4	1	2	2	2	5	3	4	3	3	2
155	2	1	1	21	1	2	2	2	2	#NULL!	#NULL!	#NULL!	3	4	3	3	2	2	2	3	3	3	4	4	3	4	3	3	1	2	4	3	4	1	1	3	4	2	4	1	1	5	1	5	3	3	3	1	4
156	2	1	1	23	1	1	2	2	3	#NULL!	#NULL!	#NULL!	4	5	4	4	5	3	1	1	2	3	1	5	1	3	2	4	2	3	2	2	4	2	1	4	5	1	3	5	1	2	3	1	4	1	4	1	2
157	2	1	1	22	1	1	2	2	1	#NULL!	#NULL!	#NULL!	3	2	1	1	2	1	1	3	1	1	1	4	4	4	3	2	2	2	4	3	4	3	2	2	4	4	4	2	3	4	2	4	4	1	3	1	3
158	2	1	1	30	1	2	2	2	2	#NULL!	#NULL!	#NULL!	3	2	2	2	5	4	1	1	1	5	4	3	2	4	2	3	4	3	4	4	4	2	2	3	4	4	5	1	2	4	1	5	4	1	1	1	3
159	2	1	1	23	1	2	2	2	2	#NULL!	#NULL!	#NULL!	5	1	1	1	3	5	1	1	1	3	1	4	5	3	3	1	1	3	1	3	5	3	1	4	1	1	4	2	3	5	3	5	2	2	2	3	4
160	2	1	1	23	1	2	1	2	1	#NULL!	#NULL!	#NULL!	2	1	1	1	2	2	1	2	2	2	2	3	3	5	2	3	3	1	4	2	5	1	1	3	4	3	5	1	4	4	2	5	3	2	1	3	1
161	2	2	2	24	1	2	2	2	3	#NULL!	#NULL!	#NULL!	4	4	3	3	3	3	3	2	2	5	4	3	4	4	4	2	4	2	4	3	5	2	1	1	5	4	4	1	2	5	1	5	4	1	1	3	3
162	2	2	2	24	1	2	2	2	1	#NULL!	#NULL!	#NULL!	5	5	3	4	5	4	1	2	1	5	5	5	1	3	4	1	3	1	2	4	4	3	3	2	3	2	4	3	2	4	3	5	4	1	3	4	1
163	2	2	2	22	1	2	2	2	1	#NULL!	#NULL!	#NULL!	5	5	5	5	4	4	1	1	2	5	5	4	2	2	5	1	4	4	2	4	2	4	4	1	2	4	2	4	1	5	3	2	5	1	2	3	3
164	2	2	2	22	1	2	2	2	1	#NULL!	#NULL!	#NULL!	5	5	5	5	5	5	1	1	1	5	5	4	2	1	5	2	5	5	1	4	1	4	4	2	1	5	2	5	1	5	4	4	5	1	1	3	3
165	2	2	2	24	1	2	2	2	2	#NULL!	#NULL!	#NULL!	5	5	3	3	4	4	1	2	2	5	5	3	2	5	3	4	2	1	4	3	4	1	1	1	4	3	4	1	1	4	1	5	4	3	1	3	5
166	2	2	2	23	1	2	2	2	3	#NULL!	#NULL!	#NULL!	5	3	3	2	4	4	1	2	2	5	4	3	4	5	3	4	1	1	4	1	4	1	1	5	4	1	4	1	3	4	1	5	1	3	4	3	4
167	2	2	2	22	1	2	2	2	1	#NULL!	#NULL!	#NULL!	5	5	3	5	4	4	1	1	1	5	5	3	1	5	1	3	3	2	3	3	5	1	1	1	5	5	5	3	1	5	2	5	5	1	1	1	4
168	2	2	2	22	1	2	2	2	1	#NULL!	#NULL!	#NULL!	5	5	4	5	5	5	1	2	1	5	5	5	1	5	1	3	3	1	3	3	4	1	1	3	5	3	5	1	1	5	1	5	3	3	1	4	1
169	2	2	2	22	1	2	2	2	2	#NULL!	#NULL!	#NULL!	5	5	5	5	4	4	1	2	1	5	5	5	2	3	4	1	3	2	2	3	2	2	3	1	2	5	3	4	1	5	2	4	5	1	1	3	2
170	2	2	2	25	3	2	2	2	3	#NULL!	#NULL!	#NULL!	4	4	5	3	3	4	1	2	2	5	5	4	3	4	2	2	2	2	4	4	4	1	1	2	4	2	4	2	2	4	2	4	4	2	3	3	3
171	2	2	2	21	1	2	2	2	3	#NULL!	#NULL!	#NULL!	5	5	5	5	5	5	2	3	4	5	5	4	5	5	1	3	1	1	4	2	4	1	1	4	4	1	2	2	4	3	2	4	1	1	4	4	4
172	2	2	2	24	1	2	2	2	1	#NULL!	#NULL!	#NULL!	5	5	4	4	3	3	1	1	1	5	5	4	1	4	2	2	1	2	3	4	4	4	3	1	4	1	4	4	2	4	2	4	4	1	2	2	1
173	2	2	2	21	1	2	2	2	2	#NULL!	#NULL!	#NULL!	5	5	4	4	3	2	1	2	1	5	5	2	1	5	2	4	1	2	4	2	4	1	1	4	5	2	5	2	4	4	1	5	3	2	2	4	3
174	2	2	2	22	1	2	2	2	3	#NULL!	#NULL!	#NULL!	5	5	5	5	3	4	1	1	1	5	5	5	1	5	3	2	4	1	4	2	5	1	1	2	5	4	5	3	2	5	1	5	5	2	1	1	3
175	2	2	2	23	1	2	2	2	2	#NULL!	#NULL!	#NULL!	4	4	3	3	4	4	2	2	1	5	5	4	2	4	3	3	3	2	4	3	4	3	2	2	4	4	4	2	2	4	2	4	4	2	2	4	3
176	2	2	2	21	1	2	2	2	3	#NULL!	#NULL!	#NULL!	5	5	4	3	5	5	1	2	1	5	5	5	4	4	3	2	2	3	4	4	4	3	1	2	4	3	3	3	2	5	2	4	4	1	2	4	4
177	2	2	2	26	1	2	2	2	3	#NULL!	#NULL!	#NULL!	5	5	5	5	4	4	2	3	3	5	5	3	2	5	2	3	2	1	4	2	2	2	1	4	4	3	5	2	4	2	1	5	2	4	3	4	2
178	2	2	2	23	1	2	2	2	1	#NULL!	#NULL!	#NULL!	4	4	4	4	4	4	2	2	2	4	5	4	4	4	3	3	3	3	4	4	4	3	3	2	4	3	4	3	3	3	2	4	3	3	3	3	3
179	2	2	2	21	1	2	2	2	3	#NULL!	#NULL!	#NULL!	5	5	5	5	5	5	3	3	3	5	5	1	4	4	1	4	1	2	5	1	5	1	1	4	5	2	5	5	2	3	1	5	5	1	4	4	1
180	2	2	2	27	1	2	1	1	3	#NULL!	#NULL!	#NULL!	3	5	3	2	5	3	1	3	1	5	5	4	2	4	4	3	4	1	4	3	5	1	1	4	4	4	5	1	2	4	1	4	5	2	2	5	3
181	2	2	2	21	1	2	2	2	3	#NULL!	#NULL!	#NULL!	5	5	5	5	4	3	1	2	1	5	5	4	3	4	3	3	3	1	3	3	5	1	1	3	5	4	5	1	2	4	1	4	3	1	1	2	1
182	2	2	2	22	1	2	2	2	2	#NULL!	#NULL!	#NULL!	5	5	5	5	3	5	1	2	1	5	5	4	3	4	3	3	2	2	4	4	5	2	3	3	5	4	5	2	3	4	1	4	4	3	2	2	3
183	2	2	2	23	2	2	2	2	1	#NULL!	#NULL!	#NULL!	5	5	5	5	4	4	1	5	4	5	5	5	3	4	3	1	2	3	3	3	4	3	3	3	4	1	4	3	3	4	4	4	2	3	2	4	3
184	2	2	2	21	1	2	2	2	3	#NULL!	#NULL!	#NULL!	5	5	5	3	4	5	1	1	1	5	5	5	2	4	3	3	3	2	4	3	4	2	2	2	4	3	4	2	2	3	2	4	4	2	2	2	3
185	2	2	2	22	1	2	1	2	1	#NULL!	#NULL!	#NULL!	5	5	4	4	4	3	1	2	2	4	5	4	3	4	3	1	3	3	4	4	3	2	3	3	3	1	4	4	1	4	2	4	2	3	1	5	2
186	2	2	2	27	1	2	2	2	1	#NULL!	#NULL!	#NULL!	4	4	2	2	3	2	2	2	2	2	3	1	2	5	5	3	1	1	5	2	5	5	1	3	5	2	5	1	3	3	1	5	1	4	3	7	7
187	2	2	2	21	1	2	2	2	1	#NULL!	#NULL!	#NULL!	5	5	3	4	5	5	1	1	1	5	5	1	2	4	3	1	1	2	1	1	5	1	2	5	4	2	3	5	4	1	2	4	2	3	3	7	2
188	2	2	2	24	1	2	2	2	1	#NULL!	#NULL!	#NULL!	5	5	2	5	5	5	1	1	1	5	5	3	1	2	2	3	5	1	2	5	2	3	3	3	5	5	5	2	1	4	1	5	5	2	2	6	1
189	2	2	2	24	1	2	2	2	1	#NULL!	#NULL!	#NULL!	5	5	3	3	5	4	1	1	1	5	5	4	2	4	3	3	3	2	4	3	2	2	1	1	3	5	5	3	1	4	1	5	5	1	1	1	1
190	2	2	2	26	1	2	2	2	1	#NULL!	#NULL!	#NULL!	3	2	3	2	5	4	2	3	3	5	5	4	2	4	2	3	2	2	4	3	4	4	1	2	4	4	4	2	1	5	2	3	4	1	1	3	1
191	2	2	2	23	1	1	2	2	3	#NULL!	#NULL!	#NULL!	3	4	3	4	2	2	4	2	3	3	4	4	2	4	3	3	3	3	3	3	4	4	4	4	2	2	2	2	2	3	5	2	5	3	2	6	6
192	2	2	2	28	2	1	1	1	1	#NULL!	#NULL!	#NULL!	3	2	1	1	2	5	3	2	3	2	4	4	4	3	4	3	3	3	2	4	3	3	4	3	2	3	3	2	3	3	4	3	2	3	4	5	1
193	2	2	2	25	1	1	2	2	1	#NULL!	#NULL!	#NULL!	4	5	4	4	4	1	1	1	5	5	4	5	1	4	2	1	3	1	2	5	4	3	1	1	5	5	5	3	1	5	1	4	5	1	2	7	5
194	2	2	2	29	1	1	3	2	3	#NULL!	#NULL!	#NULL!	5	5	5	5	4	3	1	2	3	5	5	5	1	4	3	1	5	1	4	4	3	1	2	1	4	5	4	2	1	4	2	5	5	2	1	3	3
195	2	2	2	23	1	1	2	2	2	#NULL!	#NULL!	#NULL!	5	5	5	5	4	5	1	2	2	5	5	4	2	4	2	2	3	1	3	3	4	1	2	3	4	5	4	1	4	4	2	5	3	3	1	2	2
196	2	2	2	29	1	1	2	2	1	#NULL!	#NULL!	#NULL!	5	5	5	5	4	3	1	2	1	5	5	4	1	4	3	2	3	2	4	2	5	1	2	2	3	5	4	2	1	4	3	4	4	1	1	4	4
197	2	2	2	28	1	1	1	2	2	#NULL!	#NULL!	#NULL!	5	5	3	3	4	4	1	1	1	3	4	4	3	4	3	2	4	2	4	4	4	3	3	3	3	3	3	3	3	3	3	3	3	3	3	4	3
198	2	2	2	28	1	1	2	2	4	#NULL!	#NULL!	#NULL!	5	3	2	3	2	1	1	4	2	5	5	4	2	3	3	3	2	1	2	4	3	4	3	2	3	4	4	4	1	4	3	4	5	2	2	4	4
199	2	2	2	30	1	1	1	2	3	#NULL!	#NULL!	#NULL!	5	5	1	5	3	4	1	2	1	5	5	5	2	3	5	1	4	3	2	4	2	4	3	2	2	4	3	2	1	5	2	4	5	2	2	2	4
200	2	2	2	28	1	1	2	2	3	#NULL!	#NULL!	#NULL!	5	5	5	5	3	3	2	3	1	5	5	4	2	3	4	2	4	3	2	4	2	4	3	1	2	3	3	4	3	5	3	2	3	2	2	6	5
201	2	2	2	23	1	1	2	2	1	#NULL!	#NULL!	#NULL!	5	5	3	3	5	4	1	2	1	5	5	4	1	4	3	3	1	3	4	4	4	1	3	3	4	4	4	2	3	4	3	1	4	3	3	3	1
202	2	2	2	21	1	1	2	2	1	#NULL!	#NULL!	#NULL!	5	5	5	5	5	4	1	1	1	5	5	4	4	5	4	5	5	3	5	3	5	1	1	3	4	4	4	4	4	4	4	5	4	4	1	6	1
203	2	2	2	22	1	1	2	2	1	#NULL!	#NULL!	#NULL!	5	3	4	3	2	4	1	1	2	5	5	5	2	3	3	2	3	1	4	5	4	3	2	2	4	4	4	2	1	4	2	4	5	2	2	5	1
204	2	2	2	23	1	1	2	2	3	#NULL!	#NULL!	#NULL!	5	5	5	5	5	5	1	1	1	5	5	5	5	5	4	1	5	4	3	3	4	2	2	1	5	4	4	2	2	4	3	4	5	4	2	5	1
205	2	2	2	22	1	1	2	2	1	#NULL!	#NULL!	#NULL!	5	5	5	5	4	5	1	1	1	1	5	5	1	2	2	1	5	3	1	4	2	3	4	1	2	5	4	2	1	5	3	2	5	1	1	4	1
206	2	2	2	22	1	1	2	2	1	#NULL!	#NULL!	#NULL!	4	5	5	5	3	3	4	3	4	5	5	5	5	5	2	2	3	2	3	4	3	4	3	4	2	2	4	3	4	2	2	5	2	3	3	1	1
207	2	2	2	29	1	1	1	2	3	#NULL!	#NULL!	#NULL!	4	5	5	5	5	5	3	4	4	4	5	5	1	4	3	1	5	2	4	4	4	2	2	2	4	5	4	2	2	4	2	4	4	3	1	2	4
208	2	2	2	26	1	1	2	2	1	#NULL!	#NULL!	#NULL!	5	5	5	5	5	5	1	2	2	5	5	3	4	3	3	4	1	1	4	4	4	4	3	3	3	3	3	3	5	4	1	4	4	2	1	2	5
209	2	2	2	23	1	1	2	2	3	#NULL!	#NULL!	#NULL!	5	5	5	5	3	3	1	1	1	5	5	5	3	4	3	1	3	2	4	3	4	4	3	2	4	4	4	4	1	5	1	4	4	2	1	3	4
210	2	2	2	23	1	1	2	2	3	#NULL!	#NULL!	#NULL!	4	4	3	3	5	4	2	2	2	4	4	1	1	5	2	1	5	1	5	2	4	5	1	3	2	5	5	4	2	4	1	5	5	5	1	1	5
211	2	2	2	24	1	1	2	2	3	#NULL!	#NULL!	#NULL!	4	5	4	5	3	5	2	3	3	5	5	3	3	4	4	3	3	2	4	4	4	2	2	2	4	3	4	2	3	4	3	5	3	3	3	3	2
212	2	2	2	24	1	1	2	2	1	#NULL!	#NULL!	#NULL!	5	5	5	5	4	3	3	5	1	4	5	5	1	2	5	1	5	5	1	5	2	5	2	1	1	5	1	5	1	5	3	2	5	1	1	4	1
213	2	2	2	25	1	1	2	2	2	#NULL!	#NULL!	#NULL!	5	5	2	3	4	3	2	3	3	5	5	5	1	4	2	1	5	1	4	5	3	3	2	1	5	5	5	1	1	5	1	4	5	1	1	4	4
214	2	2	2	22	1	1	2	2	2	#NULL!	#NULL!	#NULL!	2	3	4	2	3	4	3	3	2	4	1	3	2	2	1	2	2	1	2	3	1	2	2	3	2	3	2	3	2	3	2	2	1	2	1	1	2
215	2	2	2	25	1	1	2	2	3	#NULL!	#NULL!	#NULL!	3	3	3	2	4	1	3	4	2	3	4	5	4	3	3	3	2	4	2	2	2	2	2	3	4	3	2	2	3	3	2	1	2	2	2	5	7
216	2	2	2	26	1	1	2	2	1	#NULL!	#NULL!	#NULL!	5	5	5	5	5	5	1	4	1	5	5	5	1	4	3	1	3	3	1	5	4	1	1	2	3	4	4	2	1	5	1	4	5	1	1	5	1
217	2	2	2	24	1	1	2	2	1	#NULL!	#NULL!	#NULL!	5	4	2	2	2	1	2	5	2	4	4	3	2	4	3	2	4	1	4	3	4	1	1	1	4	4	5	1	2	4	1	3	4	3	1	4	4
218	2	2	2	24	1	1	2	1	3	#NULL!	#NULL!	#NULL!	4	5	5	5	5	4	2	3	4	5	5	4	3	4	3	2	2	2	3	3	2	2	2	2	4	4	4	2	2	4	2	5	4	2	2	1	4
219	2	2	2	25	1	1	2	2	1	#NULL!	#NULL!	#NULL!	5	4	4	4	4	4	1	3	3	4	4	4	2	5	2	1	3	1	4	4	4	1	1	1	4	4	5	3	2	4	1	5	5	1	2	2	5
220	2	2	2	25	1	1	2	2	3	#NULL!	#NULL!	#NULL!	3	4	5	5	5	4	3	5	2	5	5	3	3	3	4	3	3	2	2	3	3	3	3	2	2	3	4	4	2	2	2	4	3	3	3	1	4
[truncated: 25 more columns]
